# Supplementary material for: Hispidulin Alleviates Mast Cell-Mediated Allergic Airway Inflammation through FcεR1 and Nrf2/HO-1 Signaling Pathway
Source: Antioxidants (Basel). 2024 Apr 26;13(5):528. doi: 10.3390/antiox13050528 (PMC11118000; doi:10.3390/antiox13050528)
Supplement: Supplementary file 1 [file antioxidants-13-00528-s001.zip]

Archive with 1 entries (1 files):
- antioxidants-2952884-supplementary.pdf
